# Supplementary material for: Detection and Differentiation of SARS-CoV-2, Influenza, and Respiratory Syncytial Viruses by CRISPR
Source: Diagnostics (Basel). 2021 May 1;11(5):823. doi: 10.3390/diagnostics11050823 (PMC8147329; doi:10.3390/diagnostics11050823)
Supplement: Supplementary file 1 [file diagnostics-11-00823-s001.zip]

Archive with 1 entries (1 files):
- diagnostics-1176759-SI.pdf
